# Supplementary material for: A Closer Look at Dexamethasone and the SARS-CoV-2-Induced Cytokine Storm: In Silico Insights of the First Life-Saving COVID-19 Drug
Source: Antibiotics (Basel). 2021 Dec 8;10(12):1507. doi: 10.3390/antibiotics10121507 (PMC8698520; doi:10.3390/antibiotics10121507)
Supplement: Supplementary file 1 [file antibiotics-10-01507-s001.zip]

Archive with 1 entries (1 files):
- antibiotics-1462208-supplementary.pdf
